# Supplementary material for: Insights into the Antioxidant/Antiradical Effects and In Vitro Intestinal Permeation of Oleocanthal and Its Metabolites Tyrosol and Oleocanthalic Acid
Source: Molecules. 2023 Jun 30;28(13):5150. doi: 10.3390/molecules28135150 (PMC10343523; doi:10.3390/molecules28135150)
Supplement: Supplementary file 1 [file molecules-28-05150-s001.zip]

Archive with 1 entries (1 files):
- molecules-2464494-supplementary.pdf
